# Supplementary material for: Prevalence of and reasons for women’s, family members’, and health professionals’ preferences for cesarean section in Iran: a mixed-methods systematic review
Source: Reprod Health. 2021 Jan 2;18:3. doi: 10.1186/s12978-020-01047-x (PMC7778821; doi:10.1186/s12978-020-01047-x)
Supplement: Supplementary file 3 — Additional file 3: Completed data extraction (quantitative papers). [file 12978_2020_1047_MOESM3_ESM.xlsx]

## Sheet: Sheet1
number	Ref ID	Study name	language	Country	Participants	Participant subgroup	Risk level	Time to which preference refers	Time point	Pref. CS Events	Pref. CS Sample	Event rate	Logit event	Std Err	Pref. VD Events	Pref. VD Sample	Event rate	Logit event	Std Err	Pref. NP Events	Pref. NP Sample	Event rate	Logit event	Std Err	NP terminology	Study design	Region	Location	Facility/population-based	Level of facility	Number of settings	Year of data collection	Quality assessment	Data collection method	CS rate	Comments
1	6461	Mosheri 2016	persian	Iran	P0	All	Not specified	current pregnancy	T2	36	190	0.189474	-1.66351	0.0285	154	190				NR					NA	Cross-sectional	Birjand	Urban	Facility	Primary	4	2014	Unable to assess	Self
2	6513	Rajabi 2016	English	Iran	Pall	All	Low risk	current pregnancy	T2	751	2199	0.341519	-1.07435	0.0101	1448	2199				NR					NA	L-C	Fars province in southwestern Iran	Unknown	Facility	Tertiary	Unknown	2012-2013	8	Unknown
4	8261	Dehghani 2014	English	Iran	Pall	All	Low risk	current pregnancy	Any	174	300	0.58	-0.544727	0.0285	126	300				NR					NA	Cross-sectional	Teheran	Urban	Facility	Unknown	2	2009	9	Self
5	8261	Dehghani 2014	English	Iran	Pall	Public Hospital	Low risk	current pregnancy	Any	71	150	0.473333	-0.747955	0.0408	79	150				NR					NA	Cross-sectional	Teheran	Urban	Facility	Unknown	2	2009	9	Self
6	8261	Dehghani 2014	English	Iran	Pall	Private Hospital	Low risk	current pregnancy	Any	103	150	0.686667	-0.375906	0.0378	47	150				NR					NA	Cross-sectional	Teheran	Urban	Facility	Unknown	2	2009	9	Self
7	8269	Gholami 2014	English	Iran	PyCS	All	Not specified	current pregnancy	Unknown	234	292	0.80137	-0.221433	0.0234	57	292				NR					NA	Cross-sectional	Neyshabur	Unknown	Unknown	NA	Unknown	2011	7.5	Face-to-face
8	8269	Gholami 2014	English	Iran	PyCS	Urban	Not specified	current pregnancy	Unknown	146	171	0.853801	-0.158057	0.0273	25	171				NR					NA	Cross-sectional	Neyshabur	Unknown	Unknown	NA	Unknown	2011	7.5	Face-to-face
9	8269	Gholami 2014	English	Iran	PyCS	Rural	Not specified	current pregnancy	Unknown	89	121	0.735537	-0.307154	0.0399	32	121				NR					NA	Cross-sectional	Neyshabur	Unknown	Unknown	NA	Unknown	2011	7.5	Face-to-face
10	8866	Maharlouei 2013	English	Iran	Pall	All	Not specified	current pregnancy	T1 and T2	2197	6921	0.31744	-1.14747	0.0056	4308	6921				416	6921				Don't know	Cross-sectional	Fars	mixed	Population	NA	NA	2011-2012	6.5	Face-to-face
11	9697	Eynsheykh 2013	English	Iran	Pall	All	Not specified	current pregnancy	Unknown	101	283	0.35689	-1.03033	0.0285	182	283				NR					NA	Cross-sectional	Savojbolagh province	Unknown	Facility	Unknown	4	Unknown	2	Face-to-face		Women with not defined desire were excluded
12	10108	ChoobMasjedi 2012	English	Iran	PnCS	All	Low risk	current pregnancy	T2	174	300	0.58	-0.544727	0.0285						NR					NA	Cross-sectional	Tehran	Urban	Facility	Unknown	2	2010	7	Unknown
13	10108	ChoobMasjedi 2012	English	Iran	PnCS	Public Hospital	Low risk	current pregnancy	T2	71	150	0.473333	-0.747955	0.0408						NR					NA	Cross-sectional	Tehran	Urban	Facility	Unknown	2	2010	7	Unknown
14	10108	ChoobMasjedi 2012	English	Iran	PnCS	Private Hospital	Low risk	current pregnancy	T2	103	150	0.686667	-0.375906	0.0375						NR					NA	Cross-sectional	Tehran	Urban	Facility	Unknown	2	2010	7	Unknown
15	10108	ChoobMasjedi 2012	English	Iran	P0	All	Low risk	current pregnancy	T2	92	166	0.554217	-0.590199	0.0386						NR					NA	Cross-sectional	Tehran	Urban	Facility	Unknown	2	2010	7	Unknown
16	10108	ChoobMasjedi 2012	English	Iran	P+nCS	All	Low risk	current pregnancy	T2	60	134	0.447761	-0.803495	0.043						NR					NA	Cross-sectional	Tehran	Urban	Facility	Unknown	2	2010	7	Unknown
17	10979	Shakeri 2012	English	Iran	P0	All	All	current pregnancy	T1 and T2	129	397	0.324937	-1.12412	0.0234						NR					NA	Cross-sectional	Shakeri	Urban	Facility	Primary	2	Unknown	2	Unknown
18	12960	Matinnia 2015	English	Iran	P0	Urban	Low risk	current pregnancy	T1	214	342	0.625731	-0.468835	0.0261	128	342				NR					NA	Cross-sectional	Unknown	Urban	Facility	primary	4	unknown	7.5	unknown
19	14014	Navaee 2015	English	Iran	P0	18-35	Low risk (some degree of fear though)	current pregnancy	T2	10	67	0.149254	-1.90211	0.0436	33	67				24	67				Possibly natural delivery	cross-sectional	Three cities in Mashad province	Urban	Facility	unknown	10	unknown	6.5	Self
20	14501	Gholami 2013	English	Iran	P0	Residents	All	current pregnancy	Any	148	797	0.185696	-1.68364	0.0139	649	797				NR					NA	cross-sectional	Neyshabur	Unknown	Facility	unknown	unknown	2011	7.5	Face-to-face
21	17684	Aali 2005	English	Iran	Pall	All	Not specified	current pregnancy	Any	73	204	0.357843	-1.02766	0.0336	120	204				11	204				Equivocal	cross-sectional	Kerman	Urban	Facility	Tertiary	1	1999	4	Self
22	#3392	Bakhtari 2017	English	Iran	P0	All	Low risk	current pregnancy	T2	151	434	0.347926	-1.05576	0.0229	283	424				NR	NR				NA	Cross-sectional	Urmia	Urban	Facility	Mixed	36	2015	5	Self
23	2	Rezakhani Moghaddam2012	persian	Iran	P0	Urban	Not specified	current pregnancy	T2	68	140	0.485714	-0.722135	0.0422	72	140				NR						Interventional	Ardabil	Urban	Facility	Primary	10	1390	8.5	self and face to face
24	8	Khan-Jeihooni2014	persian	Iran	P0	Urban	Not specified	current pregnancy	T2	4	100	0.04	-3.21888	0.0195	30	100				NR						Interventional	Fasa	Urban	Facility	Primary	4	1390	9	self
25	11	Atghaee2010	persian	Iran	Pall	Urban	Not specified	current pregnancy	Unknown	52	400	0.13	-2.04022	0.0168	166	400				182	400					Cross-sectional	Kerman	Urban	Facility	Primary	Unknown	1389	8.5	self
26	12	Abdolkarimi2016	persian	Iran	Pall	Rural	Not specified	current pregnancy	T1 and T2	63	200	0.315	-1.15518	0.0329	137	200				NR						Cross-sectional	Urmia	Rural	Facility	Primary	10	1393	8	self
27	15	Payman2010	persian	Iran	Pall	Urban	Not specified	current pregnancy	T2	149	390	0.382051	-0.9622	0.0245	241	390				NR						Cross-sectional	Mashhad	Urban	Facility	Primary	Unknown	Unknown	7.5	self
28	16	Andaroon2017	persian	Iran	P0	Urban	Not specified	current pregnancy	T2	123	220	0.559091	-0.581443	0.0334	97	220				NR						Cross-sectional	Mashhad	Urban	Facility	Primary	4	Unknown	9	self
29	18	Moradan2004	persian	Iran	Pall	Urban	Not specified	current pregnancy	Unknown	152	400	0.38	-0.967584	0.0242	248	400				NR						Cross-sectional	Semnan	Urban	Facility	Tertiary	Unknown	1383	5	self
30	19	mohamadpoorasl2009	persian	Iran	Pall	Urban	Not specified	current pregnancy	Unknown	71	250	0.284	-1.25878	0.0283	179	250				NR						Cross-sectional	Maraghe	Urban	Facility	Primary	3	1385	5.5	self
31	20	Norizadeh2009	persian	Iran	Pall	Urban	Not specified	current pregnancy	Unknown	149	450	0.331111	-1.1053	0.0221	301	450				NR						Cross-sectional	Marand	Urban	Facility	mixed	9	1383	6.5	self
32	23	Amidi2005	persian	Iran	P0	Urban	Not specified	current pregnancy	T1	36	54	0.666667	-0.405465	0.0639	18	54				NR						Interventional	Esfahan	Urban	Facility	primary	1	Unknown	4.5	self and face to face
33	24	Shahraki Sanavi 2014	persian	Iran	pall	Urban	Not specified	current pregnancy	T2	85	200	0.425	-0.855666	0.035						NR						Interventional	Zahedan	Urban	Facility	Unknown	5	1389-90	7.5	self and face to face
34	28	Mohamadi Tabar2009	persian	Iran	P0	Urban	Not specified	current pregnancy	Unknown	272	618	0.440129	-0.820686	0.0199	346	618				NR						Cross-sectional	Tehran	Urban	Facility	Tertiary	Unknown	1386	7.5	self and face to face
35	35	Mohamadi2014	persian	Iran	Pall	Urban	Not specified	current pregnancy	T2	48	154	0.311688	-1.16575	0.0372						NR						Cross-sectional	Tehran	Urban	Facility	Primary	9	Unknown	8.5	Self
36	37	Salehi2014	persian	Iran	Pall	Urban	Not specified	current pregnancy	Unknown	135	305	0.442623	-0.815037	0.0284	170	305										Cross-sectional	Bane	Urban	Facility	Primary	4	1393	6.5	Face-to-face
39	41	Kiani2014	persian	Iran	Midwives	Urbun primary health care & hospital	Not specified	NA	NA	102	325	0.313846	-1.15885	0.0256	187	325				NR						Cross-sectional	Tehran	Urban	facility	Mixed	2	Unknown	7.5	Self
40	42	Ziyagham2014	persian	Iran	P0	Urban	Not specified	current pregnancy	Unknown	49	150	0.326667	-1.11881	0.0383	101	150				NR						cross-sectional	Ahvaz	Urban	facility	primary	8	Unknown	7	Self
41	44	Lashgari2005	persian	Iran	P0	Urban	Not specified	current pregnancy	T1	80	200	0.4	-0.916291	0.0346	120	200				NR						Interventional	Tehran	Urban	facility	Tertiary	1	Unknown	7	Face-to-face
42	45	Yousefzade 2014	persian	Iran	P0	Urban	Not specified	current pregnancy	T1	29	64	0.453125	-0.791587	0.0621	35	64				NR						Interventional	Mashhad	Urban	facility	primary	2	Unknown	8	unknown
44	50	Bani2010	persian	Iran	Doctors	Doctors	Not specified	NA	NA	95	153	0.620915	-0.476561	0.0392	NR	NR				NR						cross-sectional	Tabriz	Mixed	facility	primary	unknown	1388	8.5	Self
45	50	Bani2010	persian	Iran	Midwives	Midwives	Not specified	NA	NA	52	90	0.577778	-0.548566	0.052	NR	NR				NR						cross-sectional	Tabriz	Mixed	facility	primary	unknown	1388	8.5	Self
47	52	Marashi2018	persian	Iran	P0	Urban	Not specified	current pregnancy	T1	44	161	0.273292	-1.29721	0.0349	104	161				NR						cross-sectional	Babol	Urban	facility	primary	3	1395	9	unknown
48	53	Rahmati2014	persian	Iran	Pall	Urban	Not specified	current pregnancy	Unknown	157	392	0.40051	-0.915016	0.0247	218	392				NR						cross-sectional	Tehran	Urban	facility	Tertiary	2	1391-92	8	unknown
49	55	Negahban2006	persian	Iran	Pall	Urban	Not specified	current pregnancy	T1 and T2	80	256	0.3125	-1.16315	0.0289	176	256				NR						cross-sectional	Rafsanjan	Urban	facility	Mixed	unknown	1389	6	Self
50	59	Shahbazazdegan2010	persian	Iran	Pall	Urban	Not specified	current pregnancy	Unknown	99	245	0.404082	-0.906138	0.0312	146	245				NR						cross-sectional	Ardabil	Urban	facility	primary	5	1388	5.5	unknown
51	62	Abedian2012	persian	Iran	P0	Urban	Not specified	current pregnancy	T2	6	67	0.0895522	-2.41293	0.0349	33	67				NR						Interventional	Mashhad	Urban	facility	primary	5	1389	7.5	self		just the number of women who that choose their delivery was reported. The rest of the cases did not select their own type of delivery.
53	B2	Faraji2003	persian	Iran	pall	Urban	Not specified	current pregnancy	Unknown	453	602	0.752492	-0.284365	0.0176	149	602				NR						cross-sectional	Rasht	Urban	facility	primary	12	1380	6.5	unkown
54	B5	Faramarz2001	persian	Iran	pall	Urban	Not specified	current pregnancy	Unknown	49	250	0.196	-1.62964	0.0252	122	250				79	250					cross-sectional	Babol	Urban	facility	primary	4	1378	5	self
55	B6	Yassaee 2007	persian	Iran	p0	Urban	Not specified	current pregnancy	Unknown	66	160	0.4125	-0.885519	0.0388	94	160				NR						cross-sectional	Tehran	Urban	facility	Tertiary	2	1379	6	unkown
56	B7	Moeini2011	persian	Iran	pall	Urban	Not specified	current pregnancy	Unknown	174	346	0.50289	-0.687383	0.0268	153	346				19	346					cross-sectional	Hamedan	Urban	facility	mixed	5	1385	7	self and face-to- face
57	B8	Afshari2013	persian	Iran	p0	Urban	Not specified	current pregnancy	T2	30	104	0.288462	-1.24319	0.0444	57	104				17	104					cross-sectional	Semiroum	mixed	facility	primary	7	1390	8	self
59	B11	Besharati2011	persian	Iran	pall	Urban	Not specified	current pregnancy	T2	35	72	0.486111	-0.721318	0.0589	36	72				NR						Interventional	Rasht	Urban	facility	primary	6	1389	9	self
60	B 38	Sharifirad2008	persian	Iran	P0	Unknown	Not specified	current pregnancy	Unknown	10	140	0.0714286	-2.63906	0.0215	39	140				NR						Cross-sectional	Khomeiny shahr	Urban	facility	primary	8	Unknown	6.5	self
61	B17	Aram2002	persian	Iran	Pall	All	Not specified	current pregnancy	T1	215	500	0.43	-0.84397	0.0221	285	500				NR						Cross-sectional	Esfahan	Urban	facility	Tertiary	unknown	1381	5.5	self
62	B39	Movahed2012	persian	Iran	Pall	All	Not specified	current pregnancy	Unknown	120	600	0.2	-1.60944	0.0163	144	600				NR						Cross-sectional	Shiraz	Urban	facility	Tertiary	unknown	unknown	7	self
63	B56	Vafaee2013	persian	Iran	Pall	All	Not specified	current pregnancy	Unknown	92	417	0.220624	-1.5113	0.0202	325	417				NR						Cross-sectional	Shiraz	Urban	facility	Tertiary	3	unknown	7.5	self
64	B56	Vafaee2013	persian	Iran	Partners	Partners	Not specified	current pregnancy	Unknown	55	417	0.131894	-2.02575	0.0164	244	417				118	417					Cross-sectional	Shiraz	Urban	facility	Tertiary	3	unknown	7.5	self
65	B56	Vafaee2013	persian	Iran	pall	Rural	Not specified	current pregnancy	Unknown	62	247	0.251012	-1.38225	0.0275	185	247				NR						Cross-sectional	Shiraz	Urban	facility	Tertiary	3	unknown	7.5	self
66	B56	Vafaee2013	persian	Iran	pall	Urban	Not specified	current pregnancy	Unknown	30	170	0.176471	-1.7346	0.0294	140	170				NR						Cross-sectional	Shiraz	Rural	facility	Tertiary	3	unknown	7.5	self
67	33update	Heydari2019	English	Iran	Pall	Urban	Not specified	current pregnancy	Unknown	2003	3940	0.508376	-0.676535	0.0079	1849	3940				NR						Cross-sectional	Shiraz	Urban	Facility	Mixed	5	2016	7.5	interview
68	41update	Jalali2019	English	Iran	p+ and P0	Urban	Not specified	current pregnancy	T2	138	334	0.413174	-0.883887	0.0269	198	334				NR						Cross-sectional	Tehran	Urban	Facility	Tertiary	1	2016	8	self
69	43update	Kananikandeh2018	English	Iran	pall	Urban	Not specified	current pregnancy	T2	45	76	0.592105	-0.524071	0.0564	31	76				NR						Interventional	Pars abad(Ardabi)	Urban	Facility	Primary	4	2014	10	Self
70	60update	Matinnia2018	English	Iran	P0	Urban	Not specified	current pregnancy	Unknown	214	342	0.625731	-0.468835	0.0261	128	342										Cross-sectional	Hamedan	Urban	Facility	Primary	3	Unknown	9	self
73	89update	Rasoli2019	English	Iran	p0	Urban	Not specified	current pregnancy	T2	92	211	0.436019	-0.83007	0.0341	119	211										Interventional	Behshahr, Mazandaran	Urban	Facility	Tertiary	1	2015	9	self
74	89update	Rasoli2019	English	Iran	RF	Urban	Not specified	current pregnancy	T2	83	211	0.393365		0.0335	93	211				35	211					Interventional	Behshahr, Mazandaran	Urban	facility	Tertiary	1	2015	9	self
75	89update	Rasoli2019	English	Iran	H	Urban	Not specified	current pregnancy	T2	66	211	0.312796		0.0318	85	211				60	211					Interventional	Behshahr, Mazandaran	Urban	facility	Tertiary	1	2015	9	self
76	89update	Rasoli2019	English	Iran	M	Urban	Not specified	current pregnancy	T2	61	211	0.2891		0.0312	118	211				32	211					Interventional	Behshahr, Mazandaran	Urban	facility	Tertiary	1	2015	9	self
77	91 update	Safari-Moradabadi2018	English	Iran	p0	Urban	Not specified	current pregnancy	T2	36	210	0.171429		0.0259	149	210				25	210					Cross-sectional	Bandar Abbas	Urban	facility	primary	12	2015	8.5	self
102	102update	Siabani2019	English	Iran	pall	Urban	Not specified	current pregnancy	Unknown	332	410	0.809756		0.0193	88	410				NR						Interventional	Kermanshah	Urban	Facility	Primary	9	2016	9	self
78	48update	Khaledian2018	persian	Iran	pall	Urban	Not specified	current pregnancy	Unknown	25	79	0.316456		0.0524	54	79				NR						Cross-sectional	Semnan	Urban	facility	primary	1	1395-96	7.5	self
79	56update	Makhouli2018	persian	Iran	Pall	Urban	Not specified	current pregnancy	T1	11	36	0.305556		0.0770	25	36				NR						Interventional	Esfahan	Urban	facility	primary	1	1395	8	self
81	117update	Khavandiaghdam2019	persian	Iran	p0	Urban	Not specified	current pregnancy	T1 and T2	42	100	0.42		0.0493	58	100				NR						Interventional	Ardabil	Urban	facility	Tertiary	1	1396	8.5	self
95	95update	Sharifzadeh2018	persian	Iran	p0	Urban	Not specified	current pregnancy	T1	55	55	1		0	0	55				NR						Interventional	Sabzevar	Urban	Facility	Primary	6	1395	7.5	self
83	UP	Baghianimoghadam2013	Persian	Iran	p0	Urban	Not specified	current pregnancy	T2	34	130	0.261538		0.0384	96	130				NR						Cross-sectional	Yazd	Urban	Facility	Primary	6	1392	9	self
85	UP	Dadipoor2017	Persian	Iran	p0	Urban	Not specified	current pregnancy	Unknown	36	210	0.171429		0.0259	149	210				25	210					Cross-sectional	Bandar Abbas	Urban	Facility	Primary	12	1395	9	self
87	UP	Najafi- Sharjabad2017	Persian	Iran	pall	Urban	Not specified	current pregnancy	Unknown	220	462	0.47619		0.0232	200	462				66	462					Cross-sectional	Bushehr	Urban	Facility	Primary	7	1394	9	self
89	UP	Najafi2015	Persian	Iran	p0	Urban	Not specified	current pregnancy	Unknown	58	202	0.287129		0.0319	144	202				NR						prospective cohort study	Gilan	Urban	Facility	Primary	19	1392-93	8.5	self
91	UP	Darsareh2016	English	Iran	pall	Urban	Not specified	current pregnancy	Unknown	183	470	0.389362		0.0224	287	470				NR						Cross-sectional	Bandar Abbas	Urban	Facility	Tertiary	7	2016	9.5	self
93	UP	Masoumi2016	English	Iran	pall	Urban	Not specified	current pregnancy	Unknown	109	150	0.726667		0.0362	36	150				5	150					Interventional	Hamedan	Urban	Facility	Tertiary	Unknown	2016	10	self
95	UP	Zamani-Alavijeh2018	English	Iran	pall	Urban	Not specified	current pregnancy	Unknown	126	200	0.63		0.0341	74	200										Cross-sectional	Isfahan	Urban	Facility	Tertiary	1	2018	9	self

## Sheet: Sheet2
PARTICIPANTS				DATA COLLECTION METHOD							Risk level
P0	Nullips pregnant women			Self	Self-administrated Q						Not specified	Probably unselected group; all women without discrimination of risk
P+	Multips pregnant women			Face-to-face	Face-to-face interview with a Q							Not particular exclusion criteria specified
Pall	Pregnant women (regardless parity)			Unknown	Q but unknown whether it was face-to-face or self-administrated						Low risk	Defined as no indication for CS;
Postpartum	Postpartum women from discharge			Self-online	Web-based questionnaire						Excl bad outcomes	For example in postpartum women the survey may exclude those women who had bad outcomes
Postpartum immediate	Postpartum women before discharge			Postal								For example, women whose babies had a congenital malformation or perinatal death
NP	Non-pregnant women			Tel	Telephone interview						Singleton, LB or SB>500g/22wk
	In same cases, just women										Excl. breech and twins but incl. previous CS
NP0	Non-pregnant women no previous birth
NP+	Non-pregnant women with previous birth			TIME POINTS
	Some times just women with a previous birth
				T1	1st or 2nd trimester
Public Hospitals				T2	3rd trimester on immediate before labour
Private Hospitals				Postpartum immediate	Postpartum before discharge
PnCS	Pregnant women without previous CS			Postpartum	After discharge						Study design
P+nCS	Pregnant women without previous CS (multiparous)										Longitudinal	Longitudinal designed as reported by authors
PyCS	Pregnant women with previous CS										Cross-sectional	Cross-sectional designed as reported by authors
PyVD	Pregnant women with previous NVD										L-C	Reported by authors as longitudinal but used as cross-sectional for our review
Doctors	Ob/Gyn, generalist, consultants, registers,trainees
Midwives/nurses	Midwives/nurses
HCP	Health care professionals in general including all above or if not specified
FHCP	Female Health care professionals in general including all above or if not specified
GS	General students graduate or undergraduate
MS	Medical students
	Health science, may include also nurse students
Partners	The partners of women
RF	Relative and friend’s suggestion
H	Husband
M	Mother
P0 under "Time to which preference refers"	Refers to the preference of the healthcare provider when it is not in a hypotherical pregnancy for them or their partners but for a P0 woman
